# Supplementary material for: Effects of Exercise Training on Neurotrophic Factors and Subsequent Neuroprotection in Persons with Multiple Sclerosis—A Systematic Review and Meta-Analysis
Source: Brain Sci. 2021 Nov 12;11(11):1499. doi: 10.3390/brainsci11111499 (PMC8615767; doi:10.3390/brainsci11111499)
Supplement: Supplementary file 1 [file brainsci-11-01499-s001.zip]

Archive with 1 entries (1 files):
- brainsci-1449017-supplementary.pdf
